# Supplementary material for: Analysis of MicroRNA Expression in Newborns with Differential Birth Weight Using Newborn Screening Cards
Source: Int J Mol Sci. 2017 Nov 28;18(12):2552. doi: 10.3390/ijms18122552 (PMC5751155; doi:10.3390/ijms18122552)
Supplement: Supplementary file 1 [file ijms-18-02552-s001.zip]

Archive with 9 entries (8 files):
- Supplementary Captions.docx
- __MACOSX/
- __MACOSX/._Supplementary Captions.docx
- S1 Table.pdf
- __MACOSX/._S1 Table.pdf
- S1 Figure.tif
- __MACOSX/._S1 Figure.tif
- S2 Table.pdf
- __MACOSX/._S2 Table.pdf
